# Supplementary material for: Long-Term Risk of Stroke After Snake Envenomation: A Nationwide Population-Based Cohort Study in Korea
Source: Toxins (Basel). 2026 Jun 12;18(6):265. doi: 10.3390/toxins18060265 (PMC13307708; doi:10.3390/toxins18060265)
Supplement: Supplementary file 1 [file toxins-18-00265-s001.zip]

Archive with 1 entries (1 files):
- toxins-4255039-supplementary.pdf
